# Supplementary material for: p16Ink4a and p21Cip1/Waf1 promote tumour growth by enhancing myeloid-derived suppressor cells chemotaxis
Source: Nat Commun. 2017 Dec 12;8:2050. doi: 10.1038/s41467-017-02281-x (PMC5727112; doi:10.1038/s41467-017-02281-x)
Supplement: Supplementary file 4 — Supplementary Data 1 [file 41467_2017_2281_MOESM4_ESM.xlsx]

## Sheet: Angiogenesis-fig
Supplementary Data 1: The expression level of angiogenesis-inducing factors
	DKO/WT		Prosessed log2 (Centering)						WT	DKO
Gene	Fold Change	P-Value	WT			DKO			FPKM	FPKM
Angpt1	1.331	0.375149	0.113347	0.386779	-0.646651	0.807713	-0.139186	0.422478	0.222436	0.293746
Angpt2	1.0446	0.900425	-0.464817	-0.361318	0.512141	-0.752041	0.367535	0.259348	0.164442	0.151812
Angpt4	1	NaN	0	0	0	0	0	0	0	0
Angptl3	-1.34659	0.353333	0.0576321	0.853014	0.199226	0.203563	-0.710917	0.329294	1.09882	0.83031
Angptl4	1.07642	0.762165	-0.203615	0.353058	-0.527475	0.299674	0.0388614	-0.397837	11.2071	11.9088
Cxcl12	1.43487	0.270424	-0.564644	-1.54105	-1.0583	0.0335048	-0.954686	-0.680065	0.126997	0.209873
Egf	-1.15213	0.283165	0.449928	0.189023	0.0975845	0.012506	-0.162502	0.273631	0.495278	0.430886
Fgf1	1.09688	0.300426	-0.0558668	-0.0436097	-0.264538	0.179715	-0.0355313	-0.107977	3.69948	4.0628
Fgf2	1	NaN	0	0	0	0	0	0	0	0
Hgf	-1.3501	0.0736104	-0.00180907	-0.0564301	0.377914	-0.107343	-0.506304	-0.365866	4.64797	3.43384
Pdgfa	1.34189	0.250568	0.171697	0.0465766	-0.408153	0.803941	0.383108	-0.104134	2.84612	3.88928
Pdgfb	1.26236	0.181811	-0.0747272	0.209352	-0.261814	0.596558	0.213306	0.0713269	10.9643	13.8824
Pdgfc	1.05215	0.700667	-0.235944	0.025232	-0.341873	0.168284	-0.231223	-0.269641	5.73203	6.05442
Tnf	-1.25696	0.16485	-0.0160083	-0.183522	0.331478	-0.329633	-0.471263	-0.0569732	12.4798	9.88844
Vegfa	-1.61547	0.189822	-0.302045	-0.838565	0.401629	-0.897697	-0.523661	-1.39348	2.5667	1.53832
Vegfb	1.0287	0.680556	-0.0251755	-0.120282	-0.177529	0.0534034	-0.220159	-0.0337724	12.936	13.3357
Vegfc	-1.85918	0.265812	0.276626	0.81309	2.0312	0.801065	0.372015	-0.736172	0.535089	0.27581
