# Supplementary material for: p16Ink4a and p21Cip1/Waf1 promote tumour growth by enhancing myeloid-derived suppressor cells chemotaxis
Source: Nat Commun. 2017 Dec 12;8:2050. doi: 10.1038/s41467-017-02281-x (PMC5727112; doi:10.1038/s41467-017-02281-x)
Supplement: Supplementary file 5 — Supplementary Data 2 [file 41467_2017_2281_MOESM5_ESM.xlsx]

## Sheet: EMT-fig
Supplementary Data 2: The expression level of EMT-inducing factors
	DKO/WT		Prosessed log2 (Centering)						WT	DKO
Gene	Fold Change	P-Value	WT			DKO			FPKM	FPKM
Tgfb1	-1.08532	0.241293	0.205608	0.154707	0.225662	-0.00529279	0.243816	-0.00689162	228.316	211.039
Hgf	-1.3501	0.0736104	-0.00180907	-0.0564301	0.377914	-0.107343	-0.506304	-0.365866	4.64797	3.43384
Egf	-1.15213	0.283165	0.449928	0.189023	0.0975845	0.012506	-0.162502	0.273631	0.495278	0.430886
Dll1	1.59386	0.0990621	-0.138301	-0.8124	-0.746299	-0.291932	0.109088	0.503406	0.196121	0.313251
Dll3	1	NaN	-0.043658	-0.043658	-0.043658	-0.043658	-0.043658	-0.043658	0.0391955	0.0129866
Dll4	-1.088	0.739281	-0.436871	0.2516	-0.360367	0.216852	-0.504984	-0.62256	0.138987	0.127122
Jag1	-1.02647	0.906207	-0.0552553	0.197999	-0.426214	0.335432	-0.275369	-0.456616	0.827753	0.817005
Jag2	1.45752	0.422897	0.134837	-0.346618	-0.473161	-0.603759	0.159838	1.38952	0.170638	0.287922
Wnt1	1	NaN	0	0	0	0	0	0	0	0
Wnt10a	1.48502	0.228442	0.145455	-0.166072	-0.907325	-0.230564	0.407493	0.606591	0.842439	1.23222
Wnt10b	2.93014	0.0157693	-0.666478	-1.39305	-0.104552	0.880332	0.643922	0.964581	0.187599	0.517579
Wnt11	1.31021	0.373901	-0.129932	-0.129932	-0.129932	1.03945	-0.129932	-0.129932	0.0315637	0.0939039
Wnt16	1	NaN	0	0	0	0	0	0	0.0388675	0.036367
Wnt2	-1.05341	0.373901	-0.0250209	0.200168	-0.0250209	-0.0250209	-0.0250209	-0.0250209	0.0712014	0.026627
Wnt2b	1.29888	0.417232	-0.128558	0.647377	-0.373984	0.418253	-0.0591604	0.917541	0.259844	0.334322
Wnt3	1	NaN	0	0	0	0	0	0	0	0
Wnt3a	1	NaN	0	0	0	0	0	0	0	0.0192074
Wnt4	-1.33155	0.483024	-0.53779	0.798379	0.0647786	-1.01335	-0.134278	0.233686	0.643209	0.478136
Wnt5a	1	NaN	0	0	0	0	0	0	0	0.0072059
Wnt5b	1	NaN	0	0	0	0	0	0	0.0114508	0
Wnt6	-1.74112	0.0933259	1.12472	0.938717	1.12029	-0.166413	0.975686	-0.0255815	0.522808	0.320126
Wnt7a	1	NaN	0	0	0	0	0	0	0	0
Wnt7b	1	NaN	0	0	0	0	0	0	0.00818437	0.00740303
Wnt8a	-1.18361	0.433225	-0.146542	-0.146542	0.685432	-0.146542	-0.0441395	-0.146542	0.101678	0.055152
Wnt8b	1	NaN	0	0	0	0	0	0	0.00781807	0
Wnt9a	1	NaN	0	0	0	0	0	0	0	0.008885
Wnt9b	1	NaN	0	0	0	0	0	0	0	0
