# Supplementary material for: p16Ink4a and p21Cip1/Waf1 promote tumour growth by enhancing myeloid-derived suppressor cells chemotaxis
Source: Nat Commun. 2017 Dec 12;8:2050. doi: 10.1038/s41467-017-02281-x (PMC5727112; doi:10.1038/s41467-017-02281-x)
Supplement: Supplementary file 6 — Supplementary Data 3 [file 41467_2017_2281_MOESM6_ESM.xlsx]

## Sheet: oligonucleotides
Supplementary Data 3: List of Oligonucleotides
Application	Gene	Orientation	Sequence
qRT-PCR	p16Ink4a	Forward	GAACTCTTTCGGTCGTACCC
		Reverse	CGAATCTGCACCGTAGTTGA
	p21Cip1/Waf1	Forward	TTGTCGCTGTCTTGCACTCT
		Reverse	TCTCTTGCAGAAGACCAATC
	Arg1	Forward	CTCCAAGCCAAAGTCCTTAGAG
		Reverse	AGGAGCTGTCATTAGGGACATC
	Nos2	Forward	GTTCTCAGCCCAACAATACAAGA
		Reverse	GTGGACGGGTCGATGTCAC
	Il1rn	Forward	GCTCATTGCTGGGTACTTACAA
		Reverse	CCAGACTTGGCACAAGACAGG
	Cd274	Forward	GACGCAGGCGTTTACTGCT
		Reverse	GCGGTATGGGGCATTGACTTT
	Cx3cl1	Forward	ACGAAATGCGAAATCATGTGC
		Reverse	CTGTGTCGTCTCCAGGACAA
	Cx3cr1	Forward	AGTTCCCTTCCCATCTGCTCA
		Reverse	CAGACCGAACGTGAAGACGAG
	Ccr2	Forward	GGATTCACCACATGTGCTAAG
		Reverse	GAGATGTTGATAGTATGCCGTG
	Ccr5	Forward	TGTACAGCTCTCCTAGCCAG
		Reverse	TTGGCAGGGTGCTGACATAC
	S100a8	Forward	AAATCACCATGCCCTCTACAAG
		Reverse	CCCACTTTTATCACCATCGCAA
	S100a9	Forward	ATACTCTAGGAAGGAAGGACACC
		Reverse	TCCATGATGTCATTTATGAGGGC
	Ccl2	Forward	CTCAGCCAGATGCAGTTAACG
		Reverse	CTGGACCCATTCCTTCTTGG
	Ccl7	Forward	CCTGGGAAGCTGTTATCTTC
		Reverse	AGAAAGAACAGCGGTGAGGA
	Bcl2	Forward	cctggctgagcactaccttc
		Reverse	tccacgtgaaagtcatccaa
	Actb (house keeping control)	Forward	GATGACCCAGATCATGTTTGA
		Reverse	GGAGAGCATAGCCCTCGTAG
ChIP	Cx3cr1 promoter	Forward	ACCACACAGGAAACCAGATG
		Reverse	AAGGGAACTTCTGCAGGAAG
Cloning	Cx3cr1 promoter	Forward	TGTACGCGTTGAGGATCTGCTGGCTCTCTGTG
		Reverse	CACCTCGAGGTCTGACTGGCAATCTGAATTGTG
	SBE1 mutation	Reverse	ttacagggggctgtgggtCCgcTCaGctgggggtggatggatat
	SBE2 mutation	Forward	gcgtgagactgggtgagtCaGAggGGcttcctgcagaagttccc
	Cx3cl1	Forward	tcGGATCCACCatggctccctcgccgctc
		Reverse	ccaGAATTCtcacactggcaccaggacgtatg
shRNA	Cx3cl1 #1	Forward	gatccccCGAAATCATGTGCGACAAGttcaagagaCTTGTCGCACATGATTTCGttttta
		Reverse	agcttaaaaaCGAAATCATGTGCGACAAGtctcttgaaCTTGTCGCACATGATTTCGggg
	Cx3cl1 #4	Forward	gatccccCTGTGGCAGTAACTCATACttcaagagaGTATGAGTTACTGCCACAGttttta
		Reverse	agcttaaaaaCTGTGGCAGTAACTCATACtctcttgaaGTATGAGTTACTGCCACAGggg
