# Supplementary material for: p16Ink4a and p21Cip1/Waf1 promote tumour growth by enhancing myeloid-derived suppressor cells chemotaxis
Source: Nat Commun. 2017 Dec 12;8:2050. doi: 10.1038/s41467-017-02281-x (PMC5727112; doi:10.1038/s41467-017-02281-x)
Supplement: Supplementary file 7 — Supplementary Data 4 [file 41467_2017_2281_MOESM7_ESM.xlsx]

## Sheet: antibodies
Supplementary Data 4: List of Antibodies
Application	Antigen	Clone/Catalog#	Conjugate	Dilution	Vender
Flow cytometry	CD45	30-F11	Alexa488	1/400	BioLegend
	Ly6C	HK1.4	PerCP-Cy5.5/PE-Cy7	1/200	BioLegend
	Ly6G	1A8	APC/Brilliant Violet 421	1/200	BioLegend
	CD11b	M1/70	PE	1/400	BioLegend
	CD3e	145-2C11	PerCP-Cy5.5	1/100	BioLegend
	CD8a	53-6.7	APC	1/200	BioLegend
	CD62L	MEL-14	PerCP-Cy5.5	1/100	BioLegend
	CD44	IM-7	PE	1/200	BioLegend
	CD69	H1.2F3	FITC	1/100	BioLegend
	PD-1	J43	PE	1/25	BD
	CX3CR1	SA011F11	APC	1/100	BioLegend
	FoxP3	FJK-16s	biotin	1/100	eBioscience
	gH2AX	JBW301	Alexa488	1/400	Millipore
	53BP1	NB100-304G	DyLight488	1/500	Novus
	Smad3 (p-S213)	ab63403		1/80	Abcam
	rabbit IgG	A11008	Alexa488	1/2,000	Thermo
IHC	p16	M156		1/50	Santa Cruz
	p21	ab2961		1/50	Abcam
	CD11b	M1/70	PE	1/200	BioLegend
	Gr-1	RB6-8C5	PE	1/200	BioLegend
	rabbit IgG	A11008	Alexa488	1/2,000	Thermo
Kinase assay	CDK2	M2		1/100	Santa Cruz
ChIP	Smad3	ab28379		1/30	Abcam
	--(Control IgG)	2729		1/1,000	CST
Western blotting	SV40 large T antigen	L-19		1/200	Provided by T. Ide1
	Lamin B1	M-20		1/200	Santa Cruz
	α-tubulin	H-300		1/500	Santa Cruz
	b-actin	AC-15	HRP	1/10,000	Abcam
	rabbit IgG	NA934V	HRP	1/2000	GE
	goat IgG	Ab97110	HRP	1/5,000	Abcam
1. Tahara, H., Sato, E., Noda, A., and Ide, T. (1995). Increase in expression level of p21sdi1/cip1/waf1 with increasing division age in both normal and SV40-transformed human fibroblasts. Oncogene 10, 835-840.
